# Supplementary material for: Novel Benzothiazole Boc-Phe-Phe-Bz Derivative Dipeptide Forming Fluorescent and Nonlinear Optical Self-Assembled Structures
Source: Molecules. 2025 Feb 18;30(4):942. doi: 10.3390/molecules30040942 (PMC11858552; doi:10.3390/molecules30040942)
Supplement: Supplementary file 1 [file molecules-30-00942-s001.zip]

Archive with 1 entries (1 files):
- molecules-3454911-supplementary.pdf
